# Supplementary material for: Association of Telomere Length in T Lymphocytes, B Lymphocytes, NK Cells and Monocytes with Different Forms of Age-Related Macular Degeneration
Source: Biomedicines. 2024 Aug 19;12(8):1893. doi: 10.3390/biomedicines12081893 (PMC11351114; doi:10.3390/biomedicines12081893)
Supplement: Supplementary file 1 [file biomedicines-12-01893-s001.zip]

Archive with 1 entries (1 files):
- biomedicines-3133996-supplementary.pdf
